# Supplementary material for: Highly Selenite-Tolerant Strain Proteus mirabilis QZB-2 Rapidly Reduces Selenite to Selenium Nanoparticles in the Cell Membrane
Source: Front Microbiol. 2022 Apr 11;13:862130. doi: 10.3389/fmicb.2022.862130 (PMC9037631; doi:10.3389/fmicb.2022.862130)
Supplement: Supplementary file 2 [file Data_Sheet_2.xlsx]

## Sheet: Figure3
		1μg/mL		100μg/mL
		mean	standard deviation	mean	standard deviation
	CK	2.294	0.024	2.294	0.023
	CL	2.2953	0.035	0.03	0.03
	AP	2.2857	0.045	0.262	0.05
	KM	2.285	0.026	2.31	0.021
	TET	2.303	0.037	2.12	0.035
	GM	2.2537	0.059	1.765	0.026

## Sheet: Figure4
	Time	Growth control	standard deviation	Growth with 1mM Se	standard deviation	concentraion of Se2O32-	standard deviation	concentraion of Se0	standard deviation
	0	0.7414	0.04568	0.8946	0.12917	1	0	0	0
	6	6.6658	0.05907	10.4545	0.38887	0.1174	0.03839	0.6213	0.01626
	12	12.6918	0.54928	13.3294	0.75893	0.0695	0.00063	0.815	0.02498
	18	13.4575	0.74049	14.98	0.34708	0.0394	0.00131	0.925	0.01952
	24	13.7431	0.19979	14.99	0.13892	0.0257	0.00055	0.9497	0.00777
	30	14.2264	0.43521	14.1903	0.30964	0.0237	0.0003	0.9657	0.00569
	36	13.325	0.68544	13.86	0.89337	0.0211	0.00026	0.9887	0.00643
	Time	Growth control	standard deviation	Growth with 2mM Se	standard deviation	concentraion of Se2O32-	standard deviation	concentraion of Se0	standard deviation
	0	0.7414	0.00692	1.3039	0.04568	0	0	1.8272	0.19157
	6	6.6658	0.08147	9.8495	0.05907	0.5549	0.03313	1.0555	0.17063
	12	12.6918	0.24107	12.592	0.54928	1.0464	0.07613	0.107	0.00677
	18	13.4575	0.19331	14.7395	0.74049	1.4502	0.04945	0.0446	0.00649
	24	13.7431	0.51277	14.9982	0.19979	1.7499	0.02878	0.039	0.01214
	30	14.2264	0.42281	14.6133	0.43521	1.8208	0.04454	0.0322	0.00128
	36	13.325	0.36903	14.0759	0.68544	1.8871	0.06591	0.0362	0.0031

## Sheet: Figure8B
0.0002	0
0.0002316	0
0.0002682	0
0.0003106	0
0.0003597	0
0.0004166	0
0.0004825	0
0.0005587	0
0.000647	0
0.0007493	0
0.0008678	0
0.00101	0
0.00116	0
0.00135	0
0.00156	0
0.00181	0
0.00209	0
0.00242	0
0.00281	0
0.00325	0
0.00377	0
0.00436	0
0.00505	0
0.00585	0
0.00677	0
0.00784	0
0.00908	0
0.01052	0
0.01218	0
0.01411	0
0.01634	0
0.01892	0
0.02191	0
0.02537	0
0.02939	0
0.03403	0
0.03941	0
0.04564	0
0.05285	0
0.06121	0
0.07089	0
0.08209	0
0.09507	0
0.1101	1.3
0.1275	18.3
0.1477	32.8
0.171	31.1
0.198	15.5
0.2293	1
0.2656	0
0.3076	0
0.3562	0
0.4125	0
0.4777	0
0.5532	0
0.6407	0
0.7419	0
0.8592	0
0.9951	0
1.152	0
1.335	0

## Sheet: Figure9
Figure 9A			Figure 9B
x	y		x	y
10.0001	80		399.265	54.2012
10.0211	68		401.194	54.1834
10.0421	76		403.123	53.9376
10.063	70		405.051	53.6166
10.084	95		406.98	53.348
10.105	77		408.909	53.4523
10.126	94		410.838	53.4293
10.147	70		412.767	53.0223
10.168	93		414.695	52.6731
10.1889	66		416.624	52.6529
10.2099	80		418.553	52.0966
10.2309	85		420.482	51.7846
10.2519	99		422.411	51.9283
10.2729	91		424.34	51.688
10.2939	75		426.268	51.6771
10.3148	75		428.197	51.7317
10.3358	81		430.126	51.5172
10.3568	76		432.055	51.2451
10.3778	67		433.984	51.2674
10.3988	69		435.912	51.2077
10.4197	74		437.841	50.9805
10.4407	66		439.77	50.9067
10.4617	69		441.699	50.7533
10.4827	78		443.628	50.4541
10.5037	65		445.557	50.2408
10.5247	76		447.485	50.0552
10.5456	87		449.414	49.9576
10.5666	72		451.343	49.7505
10.5876	77		453.272	49.5021
10.6086	86		455.201	49.5551
10.6296	83		457.129	49.3414
10.6506	79		459.058	49.0963
10.6715	65		460.987	49.1527
10.6925	75		462.916	48.7966
10.7135	80		464.845	48.5661
10.7345	71		466.773	48.5295
10.7555	73		468.702	48.5362
10.7764	63		470.631	48.5549
10.7974	74		472.56	48.2271
10.8184	71		474.489	48.098
10.8394	88		476.418	48.0568
10.8604	73		478.346	47.922
10.8814	80		480.275	47.9257
10.9023	75		482.204	47.9044
10.9233	77		484.133	47.7114
10.9443	79		486.062	47.5234
10.9653	91		487.99	47.462
10.9863	58		489.919	47.2691
11.0072	82		491.848	47.1274
11.0282	91		493.777	47.132
11.0492	81		495.706	47.2406
11.0702	85		497.635	47.1482
11.0912	80		499.563	47.0155
11.1122	79		501.492	46.7445
11.1331	75		503.421	46.584
11.1541	93		505.35	46.5577
11.1751	60		507.279	46.4096
11.1961	70		509.207	46.2581
11.2171	72		511.136	46.0745
11.2381	72		513.065	45.9959
11.259	86		514.994	46.0147
11.28	58		516.923	45.8048
11.301	86		518.851	45.6068
11.322	71		520.78	45.5284
11.343	67		522.709	45.4892
11.3639	65		524.638	45.387
11.3849	75		526.567	45.2288
11.4059	69		528.496	45.2229
11.4269	72		530.424	45.2122
11.4479	68		532.353	45.1897
11.4689	62		534.282	45.1985
11.4898	76		536.211	45.1352
11.5108	78		538.14	45.1039
11.5318	71		540.068	45.0491
11.5528	73		541.997	44.9732
11.5738	66		543.926	44.8678
11.5948	73		545.855	44.8165
11.6157	70		547.784	44.858
11.6367	70		549.713	44.9125
11.6577	70		551.641	44.9139
11.6787	79		553.57	44.9357
11.6997	60		555.499	44.9699
11.7206	68		557.428	44.971
11.7416	77		559.357	44.9185
11.7626	68		561.285	44.9039
11.7836	61		563.214	44.8538
11.8046	66		565.143	44.8356
11.8256	68		567.072	44.8541
11.8465	62		569.001	44.8626
11.8675	78		570.93	44.9134
11.8885	76		572.858	44.9785
11.9095	79		574.787	44.9639
11.9305	68		576.716	44.8736
11.9515	78		578.645	44.8595
11.9724	69		580.574	44.8083
11.9934	63		582.502	44.8019
12.0144	63		584.431	44.8388
12.0354	83		586.36	44.8921
12.0564	54		588.289	44.9488
12.0773	73		590.218	44.9183
12.0983	61		592.147	44.8687
12.1193	55		594.075	44.8711
12.1403	63		596.004	44.8629
12.1613	75		597.933	44.8369
12.1823	70		599.862	44.8169
12.2032	72		601.791	44.7934
12.2242	63		603.719	44.7917
12.2452	76		605.648	44.7952
12.2662	71		607.577	44.7934
12.2872	61		609.506	44.7825
12.3082	74		611.435	44.8181
12.3291	89		613.363	44.7903
12.3501	62		615.292	44.7444
12.3711	68		617.221	44.6304
12.3921	75		619.15	44.5836
12.4131	75		621.079	44.5662
12.434	65		623.008	44.5741
12.455	77		624.936	44.5684
12.476	64		626.865	44.5932
12.497	67		628.794	44.6353
12.518	68		630.723	44.6479
12.539	64		632.652	44.6148
12.5599	65		634.58	44.6019
12.5809	71		636.509	44.5938
12.6019	58		638.438	44.618
12.6229	64		640.367	44.5841
12.6439	74		642.296	44.5657
12.6649	67		644.225	44.5771
12.6858	47		646.153	44.6108
12.7068	66		648.082	44.6133
12.7278	68		650.011	44.623
12.7488	69		651.94	44.657
12.7698	61		653.869	44.6776
12.7907	72		655.797	44.672
12.8117	60		657.726	44.7045
12.8327	69		659.655	44.7276
12.8537	58		661.584	44.8011
12.8747	84		663.513	44.8776
12.8957	70		665.442	45.1985
12.9166	59		667.37	44.9118
12.9376	67		669.299	44.0142
12.9586	66		671.228	44.7776
12.9796	67		673.157	44.9631
13.0006	63		675.086	44.969
13.0215	79		677.014	44.9344
13.0425	72		678.943	44.9873
13.0635	56		680.872	45.0353
13.0845	68		682.801	45.1075
13.1055	62		684.73	45.1454
13.1265	67		686.659	45.19
13.1474	67		688.587	45.2177
13.1684	50		690.516	45.2552
13.1894	71		692.445	45.2793
13.2104	71		694.374	45.2794
13.2314	80		696.303	45.2763
13.2524	68		698.231	45.2963
13.2733	73		700.16	45.3628
13.2943	87		702.089	45.5277
13.3153	70		704.018	45.7266
13.3363	65		705.947	45.9281
13.3573	68		707.875	46.1182
13.3782	71		709.804	46.2878
13.3992	77		711.733	46.3441
13.4202	76		713.662	46.3999
13.4412	68		715.591	46.4522
13.4622	53		717.52	46.5096
13.4832	68		719.448	46.5113
13.5041	71		721.377	46.5583
13.5251	67		723.306	46.724
13.5461	61		725.235	46.9042
13.5671	91		727.164	46.9979
13.5881	70		729.092	47.1039
13.6091	88		731.021	47.2109
13.63	69		732.95	47.3531
13.651	52		734.879	47.3762
13.672	62		736.808	47.3765
13.693	63		738.737	47.3778
13.714	64		740.665	47.4166
13.7349	70		742.594	47.5012
13.7559	67		744.523	47.587
13.7769	54		746.452	47.6702
13.7979	67		748.381	47.7587
13.8189	66		750.309	47.8509
13.8399	75		752.238	47.9322
13.8608	61		754.167	48.0075
13.8818	72		756.096	48.0902
13.9028	56		758.025	48.1807
13.9238	79		759.953	48.2824
13.9448	74		761.882	48.3722
13.9658	91		763.811	48.4696
13.9867	57		765.74	48.5698
14.0077	70		767.669	48.6498
14.0287	81		769.598	48.673
14.0497	74		771.526	48.6589
14.0707	74		773.455	48.5976
14.0916	51		775.384	48.5126
14.1126	63		777.313	48.4454
14.1336	82		779.242	48.4089
14.1546	76		781.17	48.4307
14.1756	81		783.099	48.5355
14.1966	54		785.028	48.6589
14.2175	76		786.957	48.7531
14.2385	76		788.886	48.796
14.2595	81		790.815	48.8074
14.2805	81		792.743	48.7915
14.3015	80		794.672	48.7426
14.3225	86		796.601	48.7228
14.3434	53		798.53	48.8002
14.3644	62		800.459	48.9199
14.3854	88		802.387	49.0165
14.4064	66		804.316	49.0675
14.4274	71		806.245	49.0769
14.4483	70		808.174	49.0807
14.4693	72		810.103	49.0963
14.4903	79		812.032	49.1284
14.5113	61		813.96	49.153
14.5323	74		815.889	49.1952
14.5533	72		817.818	49.2494
14.5742	67		819.747	49.2937
14.5952	81		821.676	49.3456
14.6162	85		823.604	49.3787
14.6372	74		825.533	49.3866
14.6582	79		827.462	49.3962
14.6791	74		829.391	49.4509
14.7001	64		831.32	49.5502
14.7211	75		833.249	49.6656
14.7421	69		835.177	49.7955
14.7631	80		837.106	49.9214
14.7841	71		839.035	50.0212
14.805	68		840.964	50.0943
14.826	76		842.893	50.1679
14.847	90		844.821	50.2205
14.868	73		846.75	50.2107
14.889	77		848.679	50.1559
14.91	80		850.608	50.0939
14.9309	94		852.537	50.0414
14.9519	71		854.465	49.9972
14.9729	84		856.394	49.9506
14.9939	88		858.323	49.9001
15.0149	77		860.252	49.8441
15.0358	79		862.181	49.782
15.0568	68		864.11	49.7345
15.0778	72		866.038	49.6889
15.0988	70		867.967	49.6411
15.1198	82		869.896	49.5823
15.1408	82		871.825	49.513
15.1617	68		873.754	49.4608
15.1827	74		875.682	49.4118
15.2037	78		877.611	49.351
15.2247	74		879.54	49.3124
15.2457	80		881.469	49.2976
15.2667	63		883.398	49.2919
15.2876	73		885.327	49.3116
15.3086	71		887.255	49.3387
15.3296	73		889.184	49.3583
15.3506	89		891.113	49.3757
15.3716	80		893.042	49.3757
15.3925	86		894.971	49.3599
15.4135	73		896.899	49.3246
15.4345	76		898.828	49.2765
15.4555	81		900.757	49.2101
15.4765	98		902.686	49.1193
15.4975	104		904.615	48.9938
15.5184	111		906.544	48.8486
15.5394	70		908.472	48.6872
15.5604	80		910.401	48.5311
15.5814	78		912.33	48.4094
15.6024	90		914.259	48.3205
15.6234	69		916.188	48.2567
15.6443	96		918.116	48.2184
15.6653	87		920.045	48.198
15.6863	98		921.974	48.1801
15.7073	91		923.903	48.1397
15.7283	77		925.832	48.0593
15.7492	83		927.76	47.9445
15.7702	76		929.689	47.7995
15.7912	95		931.618	47.6664
15.8122	93		933.547	47.5499
15.8332	80		935.476	47.4351
15.8542	74		937.405	47.3396
15.8751	83		939.333	47.2621
15.8961	79		941.262	47.1826
15.9171	84		943.191	47.0675
15.9381	92		945.12	46.9266
15.9591	96		947.049	46.7646
15.9801	66		948.977	46.5783
16.001	103		950.906	46.3576
16.022	83		952.835	46.1054
16.043	80		954.764	45.8441
16.064	87		956.693	45.5777
16.085	73		958.622	45.3343
16.1059	78		960.55	45.1372
16.1269	79		962.479	45.0025
16.1479	94		964.408	44.9116
16.1689	104		966.337	44.8696
16.1899	94		968.266	44.869
16.2109	96		970.194	44.9019
16.2318	76		972.123	44.9434
16.2528	83		974.052	44.9674
16.2738	101		975.981	44.9708
16.2948	100		977.91	44.9479
16.3158	97		979.839	44.8761
16.3367	87		981.767	44.7482
16.3577	110		983.696	44.5662
16.3787	89		985.625	44.3704
16.3997	97		987.554	44.1595
16.4207	94		989.483	43.9438
16.4417	109		991.411	43.7576
16.4626	112		993.34	43.5945
16.4836	85		995.269	43.4484
16.5046	101		997.198	43.2938
16.5256	92		999.127	43.1277
16.5466	96		1001.06	42.9341
16.5676	98		1002.98	42.7098
16.5885	98		1004.91	42.4621
16.6095	89		1006.84	42.1867
16.6305	100		1008.77	41.8908
16.6515	107		1010.7	41.5973
16.6725	89		1012.63	41.301
16.6934	89		1014.56	40.9903
16.7144	93		1016.49	40.6812
16.7354	107		1018.41	40.3496
16.7564	118		1020.34	39.9866
16.7774	96		1022.27	39.6447
16.7984	87		1024.2	39.3339
16.8193	96		1026.13	39.0623
16.8403	104		1028.06	38.8428
16.8613	119		1029.99	38.6585
16.8823	86		1031.92	38.4863
16.9033	116		1033.85	38.3099
16.9243	106		1035.77	38.1429
16.9452	105		1037.7	37.9853
16.9662	108		1039.63	37.8098
16.9872	85		1041.56	37.6271
17.0082	107		1043.49	37.468
17.0292	92		1045.42	37.3313
17.0501	109		1047.35	37.2049
17.0711	96		1049.28	37.0792
17.0921	98		1051.2	36.9548
17.1131	142		1053.13	36.8432
17.1341	106		1055.06	36.7283
17.1551	117		1056.99	36.62
17.176	94		1058.92	36.5237
17.197	91		1060.85	36.4283
17.218	120		1062.78	36.345
17.239	100		1064.71	36.2802
17.26	117		1066.64	36.2178
17.281	108		1068.56	36.1679
17.3019	135		1070.49	36.1486
17.3229	107		1072.42	36.1612
17.3439	114		1074.35	36.1873
17.3649	142		1076.28	36.2315
17.3859	109		1078.21	36.3105
17.4068	129		1080.14	36.4377
17.4278	129		1082.07	36.6309
17.4488	119		1083.99	36.8608
17.4698	121		1085.92	37.0919
17.4908	106		1087.85	37.3242
17.5118	112		1089.78	37.559
17.5327	134		1091.71	37.7813
17.5537	134		1093.64	37.9862
17.5747	125		1095.57	38.2106
17.5957	124		1097.5	38.4455
17.6167	116		1099.43	38.6733
17.6377	130		1101.35	38.9143
17.6586	128		1103.28	39.1511
17.6796	110		1105.21	39.3505
17.7006	113		1107.14	39.5129
17.7216	138		1109.07	39.6303
17.7426	129		1111	39.6897
17.7635	102		1112.93	39.7502
17.7845	127		1114.86	39.8373
17.8055	114		1116.78	39.9636
17.8265	128		1118.71	40.1378
17.8475	139		1120.64	40.3141
17.8685	129		1122.57	40.4836
17.8894	129		1124.5	40.641
17.9104	153		1126.43	40.8056
17.9314	125		1128.36	40.9681
17.9524	110		1130.29	41.1289
17.9734	128		1132.21	41.2857
17.9944	147		1134.14	41.4095
18.0153	138		1136.07	41.4866
18.0363	112		1138	41.536
18.0573	130		1139.93	41.5284
18.0783	143		1141.86	41.5036
18.0993	145		1143.79	41.4712
18.1202	155		1145.72	41.4284
18.1412	134		1147.65	41.3736
18.1622	142		1149.57	41.3291
18.1832	132		1151.5	41.2724
18.2042	120		1153.43	41.2219
18.2252	150		1155.36	41.1824
18.2461	158		1157.29	41.1308
18.2671	169		1159.22	41.065
18.2881	129		1161.15	41.0188
18.3091	116		1163.08	40.9757
18.3301	153		1165	40.9322
18.351	135		1166.93	40.8998
18.372	152		1168.86	40.8671
18.393	130		1170.79	40.8488
18.414	139		1172.72	40.8593
18.435	170		1174.65	40.8831
18.456	147		1176.58	40.9364
18.4769	146		1178.51	40.9636
18.4979	170		1180.44	40.9365
18.5189	124		1182.36	40.8724
18.5399	127		1184.29	40.7811
18.5609	156		1186.22	40.6494
18.5819	153		1188.15	40.4844
18.6028	140		1190.08	40.2931
18.6238	129		1192.01	40.0723
18.6448	164		1193.94	39.8152
18.6658	157		1195.87	39.5312
18.6868	158		1197.79	39.2236
18.7077	149		1199.72	38.902
18.7287	127		1201.65	38.5805
18.7497	151		1203.58	38.2626
18.7707	158		1205.51	37.9269
18.7917	143		1207.44	37.5998
18.8127	155		1209.37	37.3109
18.8336	163		1211.3	37.0431
18.8546	160		1213.23	36.7846
18.8756	145		1215.15	36.5593
18.8966	148		1217.08	36.3472
18.9176	159		1219.01	36.1558
18.9386	125		1220.94	36.0076
18.9595	169		1222.87	35.8983
18.9805	188		1224.8	35.793
19.0015	165		1226.73	35.7179
19.0225	135		1228.66	35.672
19.0435	154		1230.58	35.6361
19.0644	141		1232.51	35.6306
19.0854	165		1234.44	35.6768
19.1064	163		1236.37	35.7577
19.1274	147		1238.3	35.8689
19.1484	136		1240.23	36.0018
19.1694	175		1242.16	36.1654
19.1903	180		1244.09	36.3526
19.2113	190		1246.02	36.5896
19.2323	158		1247.94	36.8451
19.2533	160		1249.87	37.1024
19.2743	175		1251.8	37.3411
19.2953	176		1253.73	37.5648
19.3162	185		1255.66	37.7766
19.3372	180		1257.59	37.9805
19.3582	201		1259.52	38.1312
19.3792	158		1261.45	38.2851
19.4002	198		1263.37	38.4696
19.4211	183		1265.3	38.6264
19.4421	172		1267.23	38.7501
19.4631	165		1269.16	38.8415
19.4841	193		1271.09	38.8775
19.5051	164		1273.02	38.9178
19.5261	163		1274.95	38.9521
19.547	166		1276.88	38.9422
19.568	187		1278.81	38.9328
19.589	164		1280.73	38.9394
19.61	157		1282.66	38.9536
19.631	152		1284.59	38.9669
19.652	212		1286.52	38.962
19.6729	177		1288.45	38.9411
19.6939	173		1290.38	38.9502
19.7149	184		1292.31	38.9643
19.7359	151		1294.24	38.9617
19.7569	159		1296.16	38.9327
19.7778	192		1298.09	38.907
19.7988	187		1300.02	38.8821
19.8198	183		1301.95	38.8445
19.8408	165		1303.88	38.8004
19.8618	205		1305.81	38.7501
19.8828	198		1307.74	38.6834
19.9037	190		1309.67	38.635
19.9247	198		1311.59	38.5976
19.9457	194		1313.52	38.5395
19.9667	179		1315.45	38.5574
19.9877	197		1317.38	38.5757
20.0086	171		1319.31	38.529
20.0296	173		1321.24	38.5207
20.0506	192		1323.17	38.5367
20.0716	191		1325.1	38.517
20.0926	202		1327.03	38.506
20.1136	200		1328.95	38.4509
20.1345	183		1330.88	38.3893
20.1555	184		1332.81	38.3573
20.1765	216		1334.74	38.3526
20.1975	192		1336.67	38.3452
20.2185	173		1338.6	38.2383
20.2395	201		1340.53	38.058
20.2604	201		1342.46	38.0532
20.2814	195		1344.38	38.0478
20.3024	202		1346.31	38.0083
20.3234	204		1348.24	37.8156
20.3444	186		1350.17	37.6159
20.3653	205		1352.1	37.501
20.3863	196		1354.03	37.3871
20.4073	179		1355.96	37.2601
20.4283	198		1357.89	37.259
20.4493	186		1359.82	37.3414
20.4703	188		1361.74	37.1025
20.4912	197		1363.67	36.5352
20.5122	199		1365.6	36.3894
20.5332	229		1367.53	36.1544
20.5542	193		1369.46	35.851
20.5752	211		1371.39	35.8301
20.5962	195		1373.32	35.5182
20.6171	207		1375.25	34.8336
20.6381	193		1377.17	34.5329
20.6591	204		1379.1	34.0616
20.6801	187		1381.03	33.4923
20.7011	208		1382.96	32.4876
20.722	200		1384.89	32.3606
20.743	230		1386.82	32.8845
20.764	199		1388.75	33.3578
20.785	177		1390.68	33.8193
20.806	199		1392.61	34.1422
20.827	219		1394.53	34.0491
20.8479	199		1396.46	34.0327
20.8689	197		1398.39	34.0375
20.8899	183		1400.32	33.9539
20.9109	221		1402.25	34.2107
20.9319	211		1404.18	34.2835
20.9529	205		1406.11	34.2682
20.9738	180		1408.04	34.4299
20.9948	192		1409.96	34.5119
21.0158	205		1411.89	34.62
21.0368	197		1413.82	34.7879
21.0578	196		1415.75	35.2368
21.0787	186		1417.68	35.5539
21.0997	203		1419.61	34.9307
21.1207	217		1421.54	35.0982
21.1417	214		1423.47	35.193
21.1627	183		1425.4	35.0985
21.1837	204		1427.32	35.391
21.2046	235		1429.25	35.2282
21.2256	208		1431.18	34.9003
21.2466	195		1433.11	35.0986
21.2676	220		1435.04	35.4029
21.2886	214		1436.97	34.3399
21.3096	190		1438.9	34.1363
21.3305	198		1440.83	34.1507
21.3515	191		1442.75	34.0933
21.3725	227		1444.68	34.132
21.3935	204		1446.61	34.1082
21.4145	229		1448.54	33.8346
21.4354	239		1450.47	33.8398
21.4564	228		1452.4	33.9701
21.4774	210		1454.33	34.7666
21.4984	212		1456.26	34.7725
21.5194	210		1458.18	33.6878
21.5404	226		1460.11	33.7548
21.5613	186		1462.04	34.2391
21.5823	219		1463.97	34.2237
21.6033	212		1465.9	33.7522
21.6243	234		1467.83	33.9143
21.6453	197		1469.76	34.8064
21.6663	228		1471.69	35.047
21.6872	213		1473.62	34.4025
21.7082	207		1475.54	34.2122
21.7292	230		1477.47	33.9487
21.7502	193		1479.4	33.9547
21.7712	247		1481.33	33.6313
21.7921	226		1483.26	33.4958
21.8131	226		1485.19	33.5283
21.8341	234		1487.12	33.3338
21.8551	199		1489.05	32.5268
21.8761	220		1490.97	31.4017
21.8971	240		1492.9	31.401
21.918	203		1494.83	31.5236
21.939	218		1496.76	30.6394
21.96	211		1498.69	29.7667
21.981	215		1500.62	29.2953
22.002	207		1502.55	29.5723
22.0229	221		1504.48	30.3588
22.0439	202		1506.41	28.734
22.0649	225		1508.33	26.9781
22.0859	234		1510.26	26.9098
22.1069	219		1512.19	26.6271
22.1279	209		1514.12	26.6435
22.1488	207		1516.05	26.3805
22.1698	242		1517.98	26.2414
22.1908	258		1519.91	26.5654
22.2118	199		1521.84	25.624
22.2328	229		1523.76	25.4857
22.2538	219		1525.69	25.2285
22.2747	217		1527.62	24.8444
22.2957	241		1529.55	24.923
22.3167	222		1531.48	25.21
22.3377	217		1533.41	24.862
22.3587	240		1535.34	25.0097
22.3796	231		1537.27	25.9383
22.4006	236		1539.2	25.9884
22.4216	274		1541.12	25.1951
22.4426	229		1543.05	25.2148
22.4636	239		1544.98	25.183
22.4846	249		1546.91	25.568
22.5055	232		1548.84	25.9462
22.5265	233		1550.77	26.3071
22.5475	260		1552.7	27.0709
22.5685	237		1554.63	27.8789
22.5895	255		1556.55	29.4532
22.6105	232		1558.48	28.8612
22.6314	216		1560.41	27.9524
22.6524	241		1562.34	28.8376
22.6734	231		1564.27	29.281
22.6944	243		1566.2	29.8251
22.7154	232		1568.13	30.3774
22.7363	234		1570.06	29.9169
22.7573	242		1571.99	30.3862
22.7783	256		1573.91	31.3441
22.7993	227		1575.84	30.9253
22.8203	242		1577.77	30.4228
22.8413	247		1579.7	30.7151
22.8622	281		1581.63	30.8747
22.8832	239		1583.56	30.8596
22.9042	290		1585.49	30.7182
22.9252	280		1587.42	30.5734
22.9462	277		1589.34	30.2664
22.9672	263		1591.27	29.9814
22.9881	279		1593.2	29.6321
23.0091	293		1595.13	29.2326
23.0301	292		1597.06	28.92
23.0511	284		1598.99	28.6268
23.0721	295		1600.92	28.1831
23.093	323		1602.85	27.7276
23.114	306		1604.77	27.2744
23.135	304		1606.7	26.8571
23.156	317		1608.63	26.2947
23.177	361		1610.56	25.7731
23.198	335		1612.49	25.3998
23.2189	353		1614.42	25.4814
23.2399	406		1616.35	24.3412
23.2609	344		1618.28	23.4899
23.2819	365		1620.21	23.2191
23.3029	406		1622.13	22.7781
23.3239	421		1624.06	21.91
23.3448	462		1625.99	21.4517
23.3658	433		1627.92	20.8103
23.3868	500		1629.85	20.2915
23.4078	463		1631.78	20.2883
23.4288	466		1633.71	20.493
23.4497	506		1635.64	19.4452
23.4707	489		1637.56	18.883
23.4917	528		1639.49	18.8956
23.5127	539		1641.42	18.9334
23.5337	528		1643.35	19.2661
23.5547	534		1645.28	19.4688
23.5756	541		1647.21	18.8378
23.5966	520		1649.14	19.3407
23.6176	484		1651.07	20.3542
23.6386	514		1653	19.4886
23.6596	558		1654.92	19.2548
23.6805	440		1656.85	19.9157
23.7015	451		1658.78	20.5632
23.7225	463		1660.71	21.2953
23.7435	417		1662.64	21.6171
23.7645	398		1664.57	22.2686
23.7855	401		1666.5	23.333
23.8064	401		1668.43	24.0643
23.8274	351		1670.35	24.4319
23.8484	394		1672.28	25.4241
23.8694	353		1674.21	26.2029
23.8904	333		1676.14	26.5775
23.9114	296		1678.07	27.618
23.9323	280		1680	28.798
23.9533	301		1681.93	30.513
23.9743	295		1683.86	30.6295
23.9953	297		1685.79	31.1445
24.0163	278		1687.71	32.3258
24.0372	272		1689.64	33.3605
24.0582	304		1691.57	34.8788
24.0792	272		1693.5	36.7979
24.1002	268		1695.43	37.9501
24.1212	286		1697.36	39.6399
24.1422	284		1699.29	40.6754
24.1631	261		1701.22	40.3391
24.1841	278		1703.14	41.8047
24.2051	266		1705.07	42.2248
24.2261	271		1707	42.3855
24.2471	275		1708.93	43.0314
24.2681	244		1710.86	43.7335
24.289	231		1712.79	44.7141
24.31	267		1714.72	45.5137
24.331	241		1716.65	45.2417
24.352	284		1718.58	44.0042
24.373	271		1720.5	44.4183
24.3939	263		1722.43	44.7648
24.4149	264		1724.36	44.889
24.4359	250		1726.29	45.241
24.4569	256		1728.22	45.5111
24.4779	253		1730.15	45.9498
24.4989	255		1732.08	46.963
24.5198	254		1734.01	45.5087
24.5408	236		1735.93	45.3889
24.5618	264		1737.86	45.9807
24.5828	233		1739.79	45.7887
24.6038	252		1741.72	45.837
24.6248	274		1743.65	45.9777
24.6457	262		1745.58	46.4125
24.6667	277		1747.51	46.8797
24.6877	281		1749.44	46.8247
24.7087	249		1751.36	46.3379
24.7297	264		1753.29	46.6048
24.7506	258		1755.22	47.0687
24.7716	250		1757.15	46.7369
24.7926	252		1759.08	47.1271
24.8136	253		1761.01	46.9284
24.8346	251		1762.94	46.5544
24.8556	258		1764.87	46.8549
24.8765	234		1766.8	47.0224
24.8975	266		1768.72	47.1668
24.9185	274		1770.65	47.4607
24.9395	286		1772.58	46.1045
24.9605	302		1774.51	45.7638
24.9815	259		1776.44	45.8494
25.0024	278		1778.37	45.9952
25.0234	277		1780.3	45.6668
25.0444	228		1782.23	45.5859
25.0654	244		1784.15	45.4486
25.0864	241		1786.08	45.2226
25.1073	282		1788.01	45.5801
25.1283	244		1789.94	46.034
25.1493	258		1791.87	45.2825
25.1703	264		1793.8	44.685
25.1913	273		1795.73	44.8307
25.2123	283		1797.66	44.9919
25.2332	244		1799.59	44.7899
25.2542	289		1801.51	44.319
25.2752	269		1803.44	44.2398
25.2962	240		1805.37	44.281
25.3172	273		1807.3	44.3277
25.3381	284		1809.23	44.2364
25.3591	269		1811.16	43.9457
25.3801	248		1813.09	43.835
25.4011	245		1815.02	43.8598
25.4221	228		1816.94	43.693
25.4431	263		1818.87	43.6161
25.464	269		1820.8	43.6788
25.485	251		1822.73	43.9165
25.506	235		1824.66	43.5871
25.527	240		1826.59	43.7052
25.548	251		1828.52	43.758
25.569	262		1830.45	42.8983
25.5899	234		1832.38	42.9
25.6109	275		1834.3	43.0104
25.6319	286		1836.23	42.8972
25.6529	264		1838.16	42.7603
25.6739	304		1840.09	43.0685
25.6948	246		1842.02	43.5184
25.7158	273		1843.95	42.7799
25.7368	255		1845.88	42.2828
25.7578	270		1847.81	42.3115
25.7788	267		1849.73	42.2391
25.7998	268		1851.66	42.2447
25.8207	239		1853.59	42.1447
25.8417	267		1855.52	42.1038
25.8627	240		1857.45	42.0174
25.8837	289		1859.38	41.9438
25.9047	277		1861.31	41.8635
25.9257	269		1863.24	41.9015
25.9466	264		1865.17	42.091
25.9676	259		1867.09	42.0923
25.9886	254		1869.02	41.4975
26.0096	241		1870.95	41.3446
26.0306	236		1872.88	41.3946
26.0515	279		1874.81	41.3593
26.0725	272		1876.74	41.2916
26.0935	254		1878.67	41.2232
26.1145	269		1880.6	41.1594
26.1355	260		1882.52	41.1142
26.1565	256		1884.45	41.042
26.1774	249		1886.38	41.1029
26.1984	250		1888.31	41.0184
26.2194	238		1890.24	40.7501
26.2404	239		1892.17	40.7859
26.2614	269		1894.1	40.7267
26.2824	299		1896.03	40.5851
26.3033	262		1897.95	40.5475
26.3243	240		1899.88	40.5008
26.3453	274		1901.81	40.4413
26.3663	233		1903.74	40.3907
26.3873	267		1905.67	40.3646
26.4082	260		1907.6	40.3123
26.4292	227		1909.53	40.1701
26.4502	249		1911.46	40.0976
26.4712	268		1913.39	40.1192
26.4922	246		1915.31	40.203
26.5132	272		1917.24	40.0366
26.5341	245		1919.17	39.8676
26.5551	271		1921.1	39.9031
26.5761	270		1923.03	39.71
26.5971	307		1924.96	39.6536
26.6181	261		1926.89	39.6286
26.6391	280		1928.82	39.5913
26.66	289		1930.74	39.5316
26.681	277		1932.67	39.4791
26.702	258		1934.6	39.4097
26.723	293		1936.53	39.3617
26.744	302		1938.46	39.36
26.7649	251		1940.39	39.3824
26.7859	261		1942.32	39.1784
26.8069	268		1944.25	39.0751
26.8279	257		1946.18	39.0393
26.8489	246		1948.1	38.9883
26.8699	235		1950.03	38.9344
26.8908	270		1951.96	38.8848
26.9118	261		1953.89	38.8249
26.9328	262		1955.82	38.7613
26.9538	267		1957.75	38.7125
26.9748	293		1959.68	38.6553
26.9958	298		1961.61	38.5987
27.0167	299		1963.53	38.5898
27.0377	296		1965.46	38.5411
27.0587	263		1967.39	38.3996
27.0797	218		1969.32	38.3466
27.1007	245		1971.25	38.3177
27.1216	292		1973.18	38.2633
27.1426	260		1975.11	38.2084
27.1636	272		1977.04	38.1543
27.1846	278		1978.97	38.105
27.2056	297		1980.89	38.0539
27.2266	244		1982.82	38.0027
27.2475	260		1984.75	37.9572
27.2685	259		1986.68	37.913
27.2895	260		1988.61	37.8882
27.3105	252		1990.54	37.8361
27.3315	269		1992.47	37.6816
27.3524	235		1994.4	37.6449
27.3734	273		1996.32	37.6169
27.3944	287		1998.25	37.5574
27.4154	255		2000.18	37.4957
27.4364	250		2002.11	37.4566
27.4574	249		2004.04	37.4019
27.4783	248		2005.97	37.3559
27.4993	267		2007.9	37.2932
27.5203	298		2009.83	37.2467
27.5413	271		2011.76	37.2003
27.5623	260		2013.68	37.1839
27.5833	289		2015.61	37.0824
27.6042	239		2017.54	36.9488
27.6252	244		2019.47	36.9361
27.6462	262		2021.4	36.9324
27.6672	288		2023.33	36.8866
27.6882	257		2025.26	36.8372
27.7091	256		2027.19	36.7789
27.7301	244		2029.11	36.7366
27.7511	290		2031.04	36.6857
27.7721	272		2032.97	36.6336
27.7931	273		2034.9	36.5857
27.8141	264		2036.83	36.5444
27.835	278		2038.76	36.503
27.856	273		2040.69	36.4213
27.877	296		2042.62	36.3582
27.898	249		2044.54	36.3353
27.919	265		2046.47	36.2923
27.94	271		2048.4	36.254
27.9609	278		2050.33	36.2058
27.9819	249		2052.26	36.1569
28.0029	260		2054.19	36.1
28.0239	255		2056.12	36.0548
28.0449	273		2058.05	36.0158
28.0658	294		2059.98	35.9853
28.0868	271		2061.9	35.9582
28.1078	291		2063.83	35.8787
28.1288	283		2065.76	35.7891
28.1498	296		2067.69	35.7717
28.1708	239		2069.62	35.7375
28.1917	276		2071.55	35.7
28.2127	281		2073.48	35.6571
28.2337	246		2075.41	35.6286
28.2547	266		2077.33	35.5834
28.2757	241		2079.26	35.5386
28.2967	276		2081.19	35.4915
28.3176	286		2083.12	35.4497
28.3386	282		2085.05	35.4135
28.3596	277		2086.98	35.3831
28.3806	246		2088.91	35.3308
28.4016	299		2090.84	35.2826
28.4225	255		2092.77	35.2459
28.4435	280		2094.69	35.2081
28.4645	271		2096.62	35.1665
28.4855	254		2098.55	35.1301
28.5065	267		2100.48	35.0939
28.5275	255		2102.41	35.0722
28.5484	257		2104.34	35.0394
28.5694	293		2106.27	34.9955
28.5904	249		2108.2	34.9498
28.6114	249		2110.12	34.9114
28.6324	268		2112.05	34.8759
28.6534	286		2113.98	34.8388
28.6743	295		2115.91	34.8002
28.6953	283		2117.84	34.778
28.7163	264		2119.77	34.7552
28.7373	310		2121.7	34.7177
28.7583	291		2123.63	34.66
28.7792	271		2125.56	34.6174
28.8002	262		2127.48	34.5867
28.8212	297		2129.41	34.5656
28.8422	277		2131.34	34.5427
28.8632	272		2133.27	34.5135
28.8842	278		2135.2	34.4633
28.9051	255		2137.13	34.4195
28.9261	309		2139.06	34.3879
28.9471	310		2140.99	34.3653
28.9681	274		2142.91	34.3385
28.9891	310		2144.84	34.3095
29.01	280		2146.77	34.2778
29.031	320		2148.7	34.2513
29.052	316		2150.63	34.2163
29.073	288		2152.56	34.1752
29.094	322		2154.49	34.1301
29.115	290		2156.42	34.0992
29.1359	333		2158.35	34.0723
29.1569	318		2160.27	34.0451
29.1779	309		2162.2	34.0238
29.1989	368		2164.13	34.0052
29.2199	328		2166.06	33.9767
29.2409	351		2167.99	33.9378
29.2618	352		2169.92	33.8879
29.2828	362		2171.85	33.8484
29.3038	327		2173.78	33.8206
29.3248	375		2175.7	33.802
29.3458	372		2177.63	33.7846
29.3667	409		2179.56	33.7623
29.3877	438		2181.49	33.7249
29.4087	455		2183.42	33.6862
29.4297	488		2185.35	33.6485
29.4507	503		2187.28	33.6175
29.4717	531		2189.21	33.5859
29.4926	560		2191.13	33.5633
29.5136	560		2193.06	33.5442
29.5346	613		2194.99	33.5171
29.5556	686		2196.92	33.4794
29.5766	758		2198.85	33.4435
29.5976	731		2200.78	33.4139
29.6185	806		2202.71	33.3898
29.6395	873		2204.64	33.3645
29.6605	889		2206.57	33.3419
29.6815	940		2208.49	33.3143
29.7025	950		2210.42	33.2815
29.7234	943		2212.35	33.2413
29.7444	992		2214.28	33.2062
29.7654	1018		2216.21	33.1797
29.7864	944		2218.14	33.1553
29.8074	953		2220.07	33.128
29.8284	887		2222	33.1069
29.8493	910		2223.92	33.0802
29.8703	799		2225.85	33.0499
29.8913	800		2227.78	33.0117
29.9123	731		2229.71	32.9816
29.9333	687		2231.64	32.9479
29.9543	647		2233.57	32.9192
29.9752	603		2235.5	32.8927
29.9962	537		2237.43	32.8653
30.0172	514		2239.36	32.8394
30.0382	516		2241.28	32.8115
30.0592	436		2243.21	32.7724
30.0801	457		2245.14	32.7419
30.1011	377		2247.07	32.7077
30.1221	392		2249	32.6701
30.1431	344		2250.93	32.6384
30.1641	361		2252.86	32.6068
30.1851	374		2254.79	32.5751
30.206	339		2256.71	32.5435
30.227	326		2258.64	32.5118
30.248	300		2260.57	32.4802
30.269	303		2262.5	32.4485
30.29	276		2264.43	32.4169
30.311	290		2266.36	32.3852
30.3319	346		2268.29	32.3536
30.3529	299		2270.22	32.322
30.3739	265		2272.15	32.2903
30.3949	268		2274.07	32.2587
30.4159	266		2276	32.227
30.4368	255		2277.93	32.1954
30.4578	265		2279.86	32.1637
30.4788	260		2281.79	32.1321
30.4998	276		2283.72	32.1004
30.5208	257		2285.65	32.0688
30.5418	247		2287.58	32.0371
30.5627	254		2289.5	32.0055
30.5837	245		2291.43	31.9738
30.6047	265		2293.36	31.9422
30.6257	254		2295.29	31.9106
30.6467	260		2297.22	31.8789
30.6676	241		2299.15	31.8473
30.6886	260		2301.08	31.8156
30.7096	261		2303.01	31.784
30.7306	251		2304.94	31.7523
30.7516	228		2306.86	31.7207
30.7726	221		2308.79	31.689
30.7935	228		2310.72	31.6574
30.8145	251		2312.65	31.6257
30.8355	256		2314.58	31.5941
30.8565	251		2316.51	31.5624
30.8775	221		2318.44	31.5308
30.8985	217		2320.37	31.4992
30.9194	258		2322.29	31.4675
30.9404	242		2324.22	31.4359
30.9614	244		2326.15	31.4042
30.9824	227		2328.08	31.3726
31.0034	221		2330.01	31.3409
31.0243	209		2331.94	31.3093
31.0453	206		2333.87	31.2776
31.0663	203		2335.8	31.246
31.0873	230		2337.72	31.2143
31.1083	232		2339.65	31.1827
31.1293	204		2341.58	31.1511
31.1502	203		2343.51	31.1194
31.1712	227		2345.44	31.0878
31.1922	226		2347.37	31.0561
31.2132	203		2349.3	31.0245
31.2342	217		2351.23	30.9928
31.2552	208		2353.16	30.9612
31.2761	216		2355.08	30.9295
31.2971	200		2357.01	30.8979
31.3181	225		2358.94	30.8662
31.3391	206		2360.87	30.8346
31.3601	186		2362.8	30.8029
31.381	207		2364.73	30.7713
31.402	214		2366.66	30.7397
31.423	227		2368.59	30.708
31.444	194		2370.51	30.6764
31.465	209		2372.44	30.6447
31.486	222		2374.37	30.6131
31.5069	222		2376.3	30.5814
31.5279	214		2378.23	30.5498
31.5489	221		2380.16	30.5181
31.5699	212		2382.09	30.4865
31.5909	203		2384.02	30.4549
31.6119	231		2385.95	30.4232
31.6328	209		2387.87	30.3916
31.6538	194		2389.8	30.3599
31.6748	192		2391.73	30.3283
31.6958	211		2393.66	30.2966
31.7168	197		2395.59	30.265
31.7377	196		2397.52	30.2333
31.7587	204		2399.45	30.2017
31.7797	213		2401.38	30.17
31.8007	219		2403.3	30.1386
31.8217	200		2405.23	30.0982
31.8427	209		2407.16	30.0565
31.8636	213		2409.09	30.0056
31.8846	216		2411.02	29.9618
31.9056	230		2412.95	29.9283
31.9266	219		2414.88	29.9021
31.9476	201		2416.81	29.8768
31.9686	201		2418.74	29.8488
31.9895	203		2420.66	29.8098
32.0105	209		2422.59	29.7644
32.0315	206		2424.52	29.7129
32.0525	193		2426.45	29.669
32.0735	234		2428.38	29.6338
32.0944	194		2430.31	29.6126
32.1154	172		2432.24	29.591
32.1364	197		2434.17	29.565
32.1574	202		2436.09	29.5411
32.1784	182		2438.02	29.5133
32.1994	239		2439.95	29.4719
32.2203	190		2441.88	29.4307
32.2413	169		2443.81	29.3871
32.2623	212		2445.74	29.348
32.2833	221		2447.67	29.3182
32.3043	197		2449.6	29.2975
32.3253	211		2451.53	29.2703
32.3462	206		2453.45	29.2416
32.3672	207		2455.38	29.2067
32.3882	214		2457.31	29.1637
32.4092	179		2459.24	29.121
32.4302	199		2461.17	29.0875
32.4511	186		2463.1	29.0539
32.4721	218		2465.03	29.0246
32.4931	222		2466.96	28.9977
32.5141	198		2468.88	28.9704
32.5351	201		2470.81	28.9363
32.5561	177		2472.74	28.8987
32.577	197		2474.67	28.8571
32.598	177		2476.6	28.8186
32.619	187		2478.53	28.7832
32.64	185		2480.46	28.7519
32.661	212		2482.39	28.7244
32.6819	219		2484.32	28.7019
32.7029	185		2486.24	28.6693
32.7239	180		2488.17	28.6313
32.7449	204		2490.1	28.6008
32.7659	182		2492.03	28.5669
32.7869	214		2493.96	28.5303
32.8078	175		2495.89	28.4972
32.8288	204		2497.82	28.4656
32.8498	202		2499.75	28.435
32.8708	178		2501.67	28.4084
32.8918	176		2503.6	28.3867
32.9128	164		2505.53	28.3567
32.9337	184		2507.46	28.3211
32.9547	172		2509.39	28.2832
32.9757	179		2511.32	28.2439
32.9967	201		2513.25	28.2113
33.0177	167		2515.18	28.184
33.0386	163		2517.1	28.1605
33.0596	177		2519.03	28.1472
33.0806	167		2520.96	28.1254
33.1016	182		2522.89	28.089
33.1226	178		2524.82	28.0493
33.1436	177		2526.75	28.0148
33.1645	184		2528.68	27.9811
33.1855	177		2530.61	27.9553
33.2065	204		2532.54	27.9393
33.2275	195		2534.46	27.9187
33.2485	187		2536.39	27.8882
33.2695	204		2538.32	27.8564
33.2904	190		2540.25	27.8237
33.3114	164		2542.18	27.7934
33.3324	157		2544.11	27.7584
33.3534	177		2546.04	27.7226
33.3744	182		2547.97	27.6945
33.3953	192		2549.89	27.6765
33.4163	184		2551.82	27.6572
33.4373	159		2553.75	27.6312
33.4583	204		2555.68	27.609
33.4793	192		2557.61	27.5826
33.5003	185		2559.54	27.5432
33.5212	160		2561.47	27.5089
33.5422	209		2563.4	27.4737
33.5632	164		2565.33	27.4451
33.5842	172		2567.25	27.4241
33.6052	216		2569.18	27.4047
33.6262	170		2571.11	27.3778
33.6471	181		2573.04	27.356
33.6681	181		2574.97	27.3285
33.6891	156		2576.9	27.2872
33.7101	173		2578.83	27.2438
33.7311	160		2580.76	27.2161
33.752	184		2582.68	27.1873
33.773	169		2584.61	27.1604
33.794	161		2586.54	27.1345
33.815	192		2588.47	27.1069
33.836	195		2590.4	27.0851
33.857	179		2592.33	27.0604
33.8779	182		2594.26	27.0209
33.8989	176		2596.19	26.9777
33.9199	223		2598.12	26.9462
33.9409	172		2600.04	26.9208
33.9619	171		2601.97	26.8913
33.9829	176		2603.9	26.8641
34.0038	173		2605.83	26.8389
34.0248	171		2607.76	26.8089
34.0458	165		2609.69	26.7797
34.0668	157		2611.62	26.747
34.0878	166		2613.55	26.7061
34.1087	170		2615.47	26.6716
34.1297	175		2617.4	26.6475
34.1507	170		2619.33	26.6267
34.1717	167		2621.26	26.6063
34.1927	168		2623.19	26.585
34.2137	177		2625.12	26.5521
34.2346	164		2627.05	26.5146
34.2556	170		2628.98	26.4789
34.2766	164		2630.91	26.4469
34.2976	177		2632.83	26.4178
34.3186	164		2634.76	26.3922
34.3395	148		2636.69	26.3681
34.3605	163		2638.62	26.3453
34.3815	169		2640.55	26.3233
34.4025	165		2642.48	26.2956
34.4235	163		2644.41	26.2576
34.4445	160		2646.34	26.2213
34.4654	161		2648.26	26.186
34.4864	178		2650.19	26.1502
34.5074	178		2652.12	26.124
34.5284	176		2654.05	26.1036
34.5494	147		2655.98	26.0778
34.5704	149		2657.91	26.0558
34.5913	159		2659.84	26.0265
34.6123	183		2661.77	25.9907
34.6333	172		2663.69	25.9541
34.6543	143		2665.62	25.9148
34.6753	166		2667.55	25.8711
34.6962	147		2669.48	25.8426
34.7172	164		2671.41	25.8173
34.7382	176		2673.34	25.7914
34.7592	154		2675.27	25.7734
34.7802	176		2677.2	25.7522
34.8012	182		2679.13	25.7145
34.8221	153		2681.05	25.6737
34.8431	176		2682.98	25.6319
34.8641	152		2684.91	25.5873
34.8851	175		2686.84	25.5562
34.9061	148		2688.77	25.529
34.9271	164		2690.7	25.501
34.948	160		2692.63	25.4742
34.969	167		2694.56	25.4449
34.99	138		2696.48	25.4145
35.011	168		2698.41	25.3788
35.032	160		2700.34	25.3385
35.0529	168		2702.27	25.2926
35.0739	164		2704.2	25.2527
35.0949	178		2706.13	25.2196
35.1159	168		2708.06	25.1869
35.1369	167		2709.99	25.1553
35.1579	160		2711.92	25.1273
35.1788	175		2713.84	25.0934
35.1998	175		2715.77	25.0501
35.2208	156		2717.7	24.9968
35.2418	147		2719.63	24.9481
35.2628	146		2721.56	24.909
35.2838	138		2723.49	24.8714
35.3047	151		2725.42	24.8376
35.3257	155		2727.35	24.8042
35.3467	147		2729.27	24.7708
35.3677	151		2731.2	24.7371
35.3887	152		2733.13	24.6981
35.4096	158		2735.06	24.6529
35.4306	148		2736.99	24.6088
35.4516	137		2738.92	24.5736
35.4726	187		2740.85	24.5412
35.4936	154		2742.78	24.5041
35.5146	156		2744.71	24.4657
35.5355	148		2746.63	24.4295
35.5565	139		2748.56	24.3959
35.5775	162		2750.49	24.3628
35.5985	148		2752.42	24.3157
35.6195	143		2754.35	24.2674
35.6405	158		2756.28	24.2275
35.6614	136		2758.21	24.193
35.6824	156		2760.14	24.1587
35.7034	159		2762.06	24.128
35.7244	151		2763.99	24.0988
35.7454	174		2765.92	24.0651
35.7663	175		2767.85	24.018
35.7873	156		2769.78	23.9729
35.8083	155		2771.71	23.9285
35.8293	160		2773.64	23.8785
35.8503	154		2775.57	23.8374
35.8713	164		2777.5	23.8089
35.8922	149		2779.42	23.7807
35.9132	137		2781.35	23.7492
35.9342	138		2783.28	23.7117
35.9552	122		2785.21	23.6661
35.9762	156		2787.14	23.6134
35.9972	159		2789.07	23.5667
36.0181	147		2791	23.5184
36.0391	157		2792.93	23.4774
36.0601	137		2794.85	23.4408
36.0811	140		2796.78	23.4028
36.1021	132		2798.71	23.368
36.123	155		2800.64	23.3373
36.144	161		2802.57	23.2978
36.165	145		2804.5	23.2441
36.186	158		2806.43	23.1895
36.207	154		2808.36	23.1365
36.228	147		2810.28	23.0941
36.2489	148		2812.21	23.0585
36.2699	159		2814.14	23.0126
36.2909	166		2816.07	22.9724
36.3119	150		2818	22.9326
36.3329	144		2819.93	22.8835
36.3538	168		2821.86	22.8189
36.3748	160		2823.79	22.7496
36.3958	144		2825.72	22.6863
36.4168	137		2827.64	22.6313
36.4378	163		2829.57	22.5771
36.4588	155		2831.5	22.5119
36.4797	137		2833.43	22.4273
36.5007	131		2835.36	22.3376
36.5217	150		2837.29	22.2448
36.5427	153		2839.22	22.1402
36.5637	161		2841.15	22.0026
36.5847	167		2843.07	21.8252
36.6056	158		2845	21.6254
36.6266	178		2846.93	21.4375
36.6476	175		2848.86	21.3006
36.6686	151		2850.79	21.2443
36.6896	140		2852.72	21.2714
36.7105	163		2854.65	21.3555
36.7315	146		2856.58	21.447
36.7525	160		2858.51	21.5129
36.7735	128		2860.43	21.5538
36.7945	149		2862.36	21.5623
36.8155	167		2864.29	21.5363
36.8364	146		2866.22	21.4885
36.8574	152		2868.15	21.4321
36.8784	134		2870.08	21.3835
36.8994	169		2872.01	21.353
36.9204	154		2873.94	21.3538
36.9414	154		2875.86	21.3636
36.9623	162		2877.79	21.3602
36.9833	146		2879.72	21.3452
37.0043	126		2881.65	21.3294
37.0253	144		2883.58	21.2997
37.0463	146		2885.51	21.2555
37.0672	158		2887.44	21.2061
37.0882	148		2889.37	21.1435
37.1092	163		2891.3	21.0663
37.1302	152		2893.22	20.9798
37.1512	151		2895.15	20.8845
37.1722	155		2897.08	20.7978
37.1931	168		2899.01	20.7145
37.2141	155		2900.94	20.6219
37.2351	139		2902.87	20.5238
37.2561	136		2904.8	20.4258
37.2771	134		2906.73	20.3169
37.2981	115		2908.65	20.1842
37.319	167		2910.58	20.0167
37.34	135		2912.51	19.8335
37.361	131		2914.44	19.6557
37.382	145		2916.37	19.5007
37.403	159		2918.3	19.397
37.4239	144		2920.23	19.3612
37.4449	136		2922.16	19.3766
37.4659	148		2924.09	19.4421
37.4869	134		2926.01	19.5378
37.5079	122		2927.94	19.6496
37.5289	176		2929.87	19.7737
37.5498	136		2931.8	19.9003
37.5708	165		2933.73	20.0237
37.5918	153		2935.66	20.1442
37.6128	134		2937.59	20.2523
37.6338	142		2939.52	20.3476
37.6548	152		2941.44	20.4184
37.6757	145		2943.37	20.4662
37.6967	138		2945.3	20.4822
37.7177	131		2947.23	20.4663
37.7387	129		2949.16	20.4128
37.7597	140		2951.09	20.3514
37.7806	145		2953.02	20.2836
37.8016	166		2954.95	20.2332
37.8226	155		2956.87	20.2161
37.8436	127		2958.8	20.2295
37.8646	147		2960.73	20.2669
37.8856	155		2962.66	20.3337
37.9065	138		2964.59	20.4151
37.9275	125		2966.52	20.5019
37.9485	159		2968.45	20.5896
37.9695	140		2970.38	20.6788
37.9905	138		2972.31	20.7561
38.0114	136		2974.23	20.8314
38.0324	150		2976.16	20.8996
38.0534	143		2978.09	20.9572
38.0744	118		2980.02	21.0127
38.0954	151		2981.95	21.0656
38.1164	151		2983.88	21.1023
38.1373	127		2985.81	21.1155
38.1583	142		2987.74	21.1065
38.1793	143		2989.66	21.0941
38.2003	153		2991.59	21.0831
38.2213	148		2993.52	21.0691
38.2423	135		2995.45	21.046
38.2632	127		2997.38	21.0185
38.2842	147		2999.31	20.9818
38.3052	142		3001.24	20.9424
38.3262	129		3003.17	20.8836
38.3472	158		3005.1	20.8223
38.3681	149		3007.02	20.7684
38.3891	143		3008.95	20.71
38.4101	112		3010.88	20.6431
38.4311	140		3012.81	20.5896
38.4521	144		3014.74	20.5464
38.4731	158		3016.67	20.4978
38.494	146		3018.6	20.4492
38.515	159		3020.53	20.3909
38.536	144		3022.45	20.3219
38.557	136		3024.38	20.2599
38.578	113		3026.31	20.2029
38.599	117		3028.24	20.1554
38.6199	151		3030.17	20.0799
38.6409	156		3032.1	20.012
38.6619	128		3034.03	19.9722
38.6829	130		3035.96	19.9391
38.7039	140		3037.89	19.8929
38.7248	136		3039.81	19.8349
38.7458	129		3041.74	19.7695
38.7668	155		3043.67	19.7138
38.7878	141		3045.6	19.6728
38.8088	120		3047.53	19.6262
38.8298	156		3049.46	19.5726
38.8507	128		3051.39	19.545
38.8717	134		3053.32	19.5186
38.8927	131		3055.24	19.4698
38.9137	123		3057.17	19.4289
38.9347	154		3059.1	19.405
38.9557	154		3061.03	19.3828
38.9766	143		3062.96	19.3451
38.9976	138		3064.89	19.3015
39.0186	155		3066.82	19.2843
39.0396	147		3068.75	19.2847
39.0606	145		3070.68	19.2846
39.0815	127		3072.6	19.267
39.1025	123		3074.53	19.2426
39.1235	151		3076.46	19.2123
39.1445	157		3078.39	19.1838
39.1655	137		3080.32	19.1552
39.1865	134		3082.25	19.1413
39.2074	162		3084.18	19.1292
39.2284	141		3086.11	19.1168
39.2494	135		3088.03	19.1089
39.2704	133		3089.96	19.1169
39.2914	144		3091.89	19.1144
39.3124	131		3093.82	19.0889
39.3333	117		3095.75	19.046
39.3543	142		3097.68	19.0216
39.3753	148		3099.61	18.9847
39.3963	130		3101.54	18.9542
39.4173	141		3103.46	18.9391
39.4382	138		3105.39	18.9151
39.4592	138		3107.32	18.883
39.4802	164		3109.25	18.8494
39.5012	163		3111.18	18.8121
39.5222	145		3113.11	18.7648
39.5432	148		3115.04	18.7032
39.5641	147		3116.97	18.6578
39.5851	150		3118.9	18.621
39.6061	144		3120.82	18.5894
39.6271	153		3122.75	18.5417
39.6481	138		3124.68	18.5069
39.669	128		3126.61	18.4618
39.69	129		3128.54	18.4235
39.711	162		3130.47	18.3728
39.732	150		3132.4	18.2973
39.753	141		3134.33	18.2344
39.774	140		3136.25	18.1957
39.7949	145		3138.18	18.1474
39.8159	153		3140.11	18.1002
39.8369	145		3142.04	18.0476
39.8579	156		3143.97	18.0035
39.8789	149		3145.9	17.9476
39.8999	139		3147.83	17.8815
39.9208	136		3149.76	17.8061
39.9418	118		3151.69	17.7494
39.9628	131		3153.61	17.6946
39.9838	142		3155.54	17.6442
40.0048	150		3157.47	17.5934
40.0257	162		3159.4	17.5414
40.0467	129		3161.33	17.4897
40.0677	130		3163.26	17.4426
40.0887	155		3165.19	17.3776
40.1097	145		3167.12	17.3163
40.1307	151		3169.04	17.2539
40.1516	145		3170.97	17.1974
40.1726	151		3172.9	17.1435
40.1936	139		3174.83	17.0937
40.2146	139		3176.76	17.0256
40.2356	132		3178.69	16.9717
40.2566	136		3180.62	16.9379
40.2775	127		3182.55	16.8984
40.2985	149		3184.48	16.8427
40.3195	171		3186.4	16.7908
40.3405	140		3188.33	16.7342
40.3615	158		3190.26	16.6847
40.3824	132		3192.19	16.6422
40.4034	148		3194.12	16.6077
40.4244	145		3196.05	16.5599
40.4454	149		3197.98	16.5153
40.4664	149		3199.91	16.4876
40.4874	121		3201.83	16.4628
40.5083	141		3203.76	16.4274
40.5293	164		3205.69	16.3955
40.5503	173		3207.62	16.3572
40.5713	140		3209.55	16.3172
40.5923	157		3211.48	16.2851
40.6133	158		3213.41	16.2431
40.6342	138		3215.34	16.2161
40.6552	153		3217.27	16.2005
40.6762	158		3219.19	16.1563
40.6972	145		3221.12	16.1352
40.7182	133		3223.05	16.1202
40.7391	136		3224.98	16.0916
40.7601	145		3226.91	16.0419
40.7811	180		3228.84	15.9951
40.8021	161		3230.77	15.9543
40.8231	158		3232.7	15.9238
40.8441	159		3234.62	15.8952
40.865	149		3236.55	15.8641
40.886	167		3238.48	15.832
40.907	142		3240.41	15.8145
40.928	165		3242.34	15.7709
40.949	152		3244.27	15.6966
40.97	175		3246.2	15.6493
40.9909	183		3248.13	15.6318
41.0119	163		3250.05	15.5968
41.0329	177		3251.98	15.5545
41.0539	153		3253.91	15.5059
41.0749	179		3255.84	15.4712
41.0958	147		3257.77	15.4375
41.1168	177		3259.7	15.4101
41.1378	177		3261.63	15.3809
41.1588	170		3263.56	15.3504
41.1798	185		3265.49	15.3051
41.2008	172		3267.41	15.2758
41.2217	190		3269.34	15.2557
41.2427	183		3271.27	15.2405
41.2637	226		3273.2	15.2155
41.2847	189		3275.13	15.2086
41.3057	192		3277.06	15.2165
41.3267	192		3278.99	15.2198
41.3476	198		3280.92	15.2054
41.3686	199		3282.84	15.207
41.3896	239		3284.77	15.2149
41.4106	212		3286.7	15.2264
41.4316	200		3288.63	15.2308
41.4525	215		3290.56	15.236
41.4735	219		3292.49	15.2391
41.4945	201		3294.42	15.2661
41.5155	190		3296.35	15.2878
41.5365	199		3298.28	15.3174
41.5575	191		3300.2	15.3388
41.5784	198		3302.13	15.3465
41.5994	199		3304.06	15.3496
41.6204	166		3305.99	15.3786
41.6414	187		3307.92	15.4011
41.6624	161		3309.85	15.4364
41.6833	192		3311.78	15.4717
41.7043	184		3313.71	15.5049
41.7253	187		3315.63	15.5253
41.7463	176		3317.56	15.5396
41.7673	165		3319.49	15.5526
41.7883	186		3321.42	15.5787
41.8092	170		3323.35	15.592
41.8302	172		3325.28	15.611
41.8512	168		3327.21	15.6326
41.8722	154		3329.14	15.6622
41.8932	119		3331.07	15.6782
41.9142	169		3332.99	15.6868
41.9351	156		3334.92	15.6806
41.9561	156		3336.85	15.6751
41.9771	148		3338.78	15.6779
41.9981	152		3340.71	15.6876
42.0191	135		3342.64	15.7008
42.04	155		3344.57	15.7302
42.061	143		3346.5	15.74
42.082	147		3348.42	15.7436
42.103	143		3350.35	15.7515
42.124	131		3352.28	15.7695
42.145	157		3354.21	15.7654
42.1659	140		3356.14	15.7615
42.1869	157		3358.07	15.7616
42.2079	122		3360	15.7634
42.2289	155		3361.93	15.7627
42.2499	163		3363.86	15.7667
42.2709	143		3365.78	15.7593
42.2918	127		3367.71	15.7777
42.3128	166		3369.64	15.7965
42.3338	133		3371.57	15.8059
42.3548	126		3373.5	15.798
42.3758	150		3375.43	15.7945
42.3967	139		3377.36	15.7996
42.4177	147		3379.29	15.8225
42.4387	142		3381.21	15.8266
42.4597	138		3383.14	15.8244
42.4807	154		3385.07	15.827
42.5017	153		3387	15.851
42.5226	134		3388.93	15.8714
42.5436	157		3390.86	15.8723
42.5646	160		3392.79	15.8501
42.5856	137		3394.72	15.8641
42.6066	131		3396.64	15.861
42.6276	124		3398.57	15.8829
42.6485	135		3400.5	15.9013
42.6695	161		3402.43	15.9125
42.6905	161		3404.36	15.9275
42.7115	150		3406.29	15.9622
42.7325	165		3408.22	15.9837
42.7534	135		3410.15	15.9956
42.7744	136		3412.08	15.9992
42.7954	156		3414	16.0211
42.8164	141		3415.93	16.0473
42.8374	146		3417.86	16.0709
42.8584	147		3419.79	16.044
42.8793	162		3421.72	16.0576
42.9003	151		3423.65	16.1102
42.9213	153		3425.58	16.1539
42.9423	158		3427.51	16.176
42.9633	164		3429.43	16.2075
42.9843	147		3431.36	16.2294
43.0052	173		3433.29	16.2717
43.0262	138		3435.22	16.3071
43.0472	160		3437.15	16.3509
43.0682	160		3439.08	16.3811
43.0892	160		3441.01	16.4021
43.1101	160		3442.94	16.4395
43.1311	178		3444.87	16.467
43.1521	158		3446.79	16.4197
43.1731	164		3448.72	16.4905
43.1941	182		3450.65	16.5713
43.2151	198		3452.58	16.6256
43.236	188		3454.51	16.6641
43.257	179		3456.44	16.7111
43.278	151		3458.37	16.7664
43.299	197		3460.3	16.8027
43.32	194		3462.22	16.8174
43.3409	179		3464.15	16.8838
43.3619	205		3466.08	16.9383
43.3829	197		3468.01	17.0032
43.4039	222		3469.94	17.055
43.4249	229		3471.87	17.1007
43.4459	208		3473.8	17.1281
43.4668	253		3475.73	17.1943
43.4878	242		3477.66	17.2877
43.5088	257		3479.58	17.3272
43.5298	257		3481.51	17.3146
43.5508	281		3483.44	17.4007
43.5718	267		3485.37	17.4831
43.5927	304		3487.3	17.4954
43.6137	293		3489.23	17.5429
43.6347	300		3491.16	17.6414
43.6557	297		3493.09	17.7037
43.6767	309		3495.01	17.7448
43.6976	316		3496.94	17.8256
43.7186	301		3498.87	17.9537
43.7396	333		3500.8	17.9694
43.7606	281		3502.73	17.9157
43.7816	303		3504.66	17.9945
43.8026	321		3506.59	18.1327
43.8235	286		3508.52	18.1162
43.8445	289		3510.45	18.158
43.8655	287		3512.37	18.2814
43.8865	281		3514.3	18.3854
43.9075	263		3516.23	18.4567
43.9285	260		3518.16	18.5473
43.9494	244		3520.09	18.6231
43.9704	242		3522.02	18.6323
43.9914	239		3523.95	18.6486
44.0124	200		3525.88	18.6913
44.0334	231		3527.8	18.6878
44.0543	209		3529.73	18.7859
44.0753	190		3531.66	18.9337
44.0963	202		3533.59	19.0498
44.1173	198		3535.52	19.0736
44.1383	199		3537.45	19.172
44.1593	188		3539.38	19.3257
44.1802	172		3541.31	19.4751
44.2012	197		3543.23	19.5261
44.2222	182		3545.16	19.4719
44.2432	190		3547.09	19.4939
44.2642	174		3549.02	19.6662
44.2852	183		3550.95	19.709
44.3061	180		3552.88	19.7144
44.3271	159		3554.81	19.8386
44.3481	168		3556.74	19.9826
44.3691	174		3558.67	20.0837
44.3901	164		3560.59	20.2423
44.411	165		3562.52	20.5268
44.432	150		3564.45	20.5782
44.453	165		3566.38	20.1691
44.474	166		3568.31	20.07
44.495	172		3570.24	20.3444
44.516	144		3572.17	20.5177
44.5369	179		3574.1	20.5912
44.5579	155		3576.02	20.6565
44.5789	155		3577.95	20.7169
44.5999	174		3579.88	20.8208
44.6209	163		3581.81	21.0783
44.6419	150		3583.74	21.3854
44.6628	148		3585.67	21.2503
44.6838	187		3587.6	20.9195
44.7048	174		3589.53	21.0913
44.7258	176		3591.46	21.3791
44.7468	178		3593.38	21.3615
44.7677	165		3595.31	21.3477
44.7887	167		3597.24	21.4512
44.8097	169		3599.17	21.4581
44.8307	159		3601.1	21.4817
44.8517	189		3603.03	21.7762
44.8727	173		3604.96	22.0628
44.8936	191		3606.89	22.0053
44.9146	170		3608.81	21.9308
44.9356	176		3610.74	22.0634
44.9566	194		3612.67	22.0367
44.9776	188		3614.6	22.2779
44.9986	191		3616.53	22.421
45.0195	171		3618.46	22.0209
45.0405	195		3620.39	21.9452
45.0615	207		3622.32	22.3318
45.0825	183		3624.25	22.9365
45.1035	189		3626.17	23.2102
45.1244	191		3628.1	22.3093
45.1454	231		3630.03	22.0707
45.1664	226		3631.96	22.3469
45.1874	229		3633.89	22.3918
45.2084	204		3635.82	22.4829
45.2294	196		3637.75	22.5486
45.2503	232		3639.68	22.6567
45.2713	257		3641.6	22.9096
45.2923	234		3643.53	23.4876
45.3133	233		3645.46	23.939
45.3343	247		3647.39	23.4267
45.3552	233		3649.32	22.4225
45.3762	205		3651.25	22.5074
45.3972	215		3653.18	23.0634
45.4182	266		3655.11	22.8384
45.4392	251		3657.04	22.5777
45.4602	240		3658.96	22.7541
45.4811	235		3660.89	22.8703
45.5021	234		3662.82	23.0421
45.5231	203		3664.75	23.509
45.5441	208		3666.68	23.9106
45.5651	243		3668.61	23.5774
45.5861	206		3670.54	23.4232
45.607	214		3672.47	23.9692
45.628	236		3674.39	23.181
45.649	194		3676.32	22.3274
45.67	221		3678.25	22.5189
45.691	213		3680.18	22.6183
45.7119	235		3682.11	22.938
45.7329	204		3684.04	23.4149
45.7539	224		3685.97	23.7444
45.7749	188		3687.9	23.2025
45.7959	203		3689.83	22.441
45.8169	171		3691.75	22.3799
45.8378	152		3693.68	22.5972
45.8588	168		3695.61	22.7277
45.8798	160		3697.54	22.8944
45.9008	173		3699.47	22.8796
45.9218	156		3701.4	22.5116
45.9428	161		3703.33	22.5763
45.9637	162		3705.26	23.0069
45.9847	171		3707.18	23.3327
46.0057	169		3709.11	23.08
46.0267	152		3711.04	22.2533
46.0477	180		3712.97	22.0493
46.0686	160		3714.9	22.4056
46.0896	177		3716.83	22.6028
46.1106	179		3718.76	22.6726
46.1316	175		3720.69	22.6281
46.1526	185		3722.61	22.5088
46.1736	151		3724.54	22.3842
46.1945	168		3726.47	22.3883
46.2155	157		3728.4	22.8862
46.2365	157		3730.33	23.2603
46.2575	172		3732.26	23.0765
46.2785	160		3734.19	22.4173
46.2995	169		3736.12	21.875
46.3204	180		3738.05	22.3015
46.3414	156		3739.97	23.0071
46.3624	151		3741.9	23.3588
46.3834	167		3743.83	22.5818
46.4044	171		3745.76	22.7505
46.4253	178		3747.69	23.1672
46.4463	147		3749.62	22.4056
46.4673	147		3751.55	21.6627
46.4883	162		3753.48	21.9265
46.5093	162		3755.4	22.2576
46.5303	157		3757.33	22.1041
46.5512	165		3759.26	21.8093
46.5722	136		3761.19	21.9568
46.5932	136		3763.12	22.1848
46.6142	141		3765.05	22.112
46.6352	177		3766.98	22.1209
46.6562	145		3768.91	21.7961
46.6771	159		3770.84	21.5774
46.6981	151		3772.76	21.7853
46.7191	136		3774.69	21.9999
46.7401	150		3776.62	22.0599
46.7611	159		3778.55	21.7473
46.782	151		3780.48	21.6638
46.803	176		3782.41	21.7681
46.824	140		3784.34	21.6136
46.845	137		3786.27	21.5724
46.866	131		3788.19	21.6314
46.887	149		3790.12	21.7177
46.9079	176		3792.05	21.9116
46.9289	174		3793.98	22.0406
46.9499	170		3795.91	22.0081
46.9709	143		3797.84	22.2742
46.9919	144		3799.77	22.0477
47.0128	147		3801.7	21.4423
47.0338	154		3803.63	21.7657
47.0548	143		3805.55	21.5443
47.0758	135		3807.48	21.1203
47.0968	129		3809.41	21.427
47.1178	154		3811.34	21.8688
47.1387	151		3813.27	22.1272
47.1597	142		3815.2	21.8059
47.1807	131		3817.13	21.8926
47.2017	119		3819.06	21.8424
47.2227	134		3820.98	21.0142
47.2437	154		3822.91	21.1449
47.2646	159		3824.84	21.3323
47.2856	149		3826.77	21.3166
47.3066	145		3828.7	21.5173
47.3276	158		3830.63	21.5742
47.3486	155		3832.56	21.692
47.3695	142		3834.49	21.8694
47.3905	167		3836.42	21.5827
47.4115	136		3838.34	21.0754
47.4325	144		3840.27	20.9445
47.4535	142		3842.2	20.867
47.4745	166		3844.13	20.8496
47.4954	149		3846.06	21.2279
47.5164	162		3847.99	21.8389
47.5374	171		3849.92	22.3646
47.5584	154		3851.85	21.6001
47.5794	141		3853.77	20.1824
47.6004	157		3855.7	20.4454
47.6213	169		3857.63	20.9094
47.6423	159		3859.56	21.2172
47.6633	128		3861.49	21.2184
47.6843	133		3863.42	20.9838
47.7053	172		3865.35	21.0676
47.7262	173		3867.28	21.2953
47.7472	147		3869.2	20.8031
47.7682	144		3871.13	20.6074
47.7892	166		3873.06	20.5385
47.8102	183		3874.99	20.6059
47.8312	162		3876.92	20.9966
47.8521	148		3878.85	20.905
47.8731	148		3880.78	20.7221
47.8941	145		3882.71	20.8733
47.9151	170		3884.64	20.5963
47.9361	176		3886.56	20.5757
47.9571	168		3888.49	20.8681
47.978	151		3890.42	20.5409
47.999	160		3892.35	20.3646
48.02	167		3894.28	20.7206
48.041	156		3896.21	21.0612
48.062	153		3898.14	21.0678
48.0829	167		3900.07	20.8969
48.1039	161		3901.99	20.5786
48.1249	149		3903.92	20.1724
48.1459	179		3905.85	20.1636
48.1669	157		3907.78	20.3465
48.1879	153		3909.71	20.4522
48.2088	166		3911.64	20.5518
48.2298	173		3913.57	20.6643
48.2508	131		3915.5	20.5679
48.2718	154		3917.43	20.3842
48.2928	171		3919.35	20.3757
48.3138	177		3921.28	20.4398
48.3347	170		3923.21	20.3677
48.3557	159		3925.14	20.2815
48.3767	167		3927.07	20.4113
48.3977	157		3929	20.4054
48.4187	171		3930.93	20.2171
48.4396	164		3932.86	20.0848
48.4606	144		3934.78	20.1667
48.4816	160		3936.71	20.242
48.5026	177		3938.64	20.323
48.5236	170		3940.57	20.2663
48.5446	162		3942.5	20.1225
48.5655	159		3944.43	20.1725
48.5865	153		3946.36	20.1931
48.6075	174		3948.29	20.049
48.6285	167		3950.22	19.9995
48.6495	141		3952.14	20.0265
48.6704	160		3954.07	20.0582
48.6914	151		3956	20.05
48.7124	178		3957.93	20.0458
48.7334	181		3959.86	20
48.7544	143		3961.79	19.949
48.7754	151		3963.72	19.9656
48.7963	161		3965.65	19.9934
48.8173	147		3967.57	19.9725
48.8383	139		3969.5	19.9621
48.8593	143		3971.43	19.9244
48.8803	145		3973.36	19.8893
48.9013	157		3975.29	19.8828
48.9222	151		3977.22	19.9038
48.9432	165		3979.15	19.8958
48.9642	160		3981.08	19.8725
48.9852	157		3983.01	19.8514
49.0062	154		3984.93	19.8542
49.0271	166		3986.86	19.8455
49.0481	164		3988.79	19.8167
49.0691	170		3990.72	19.783
49.0901	157		3992.65	19.7819
49.1111	166		3994.58	19.7585
49.1321	153		3996.51	19.765
49.153	165		3998.44	19.766
49.174	150		4000.36	19.7507
49.195	151
49.216	163
49.237	152
49.258	180
49.2789	140
49.2999	127
49.3209	145
49.3419	151
49.3629	156
49.3838	190
49.4048	142
49.4258	153
49.4468	141
49.4678	166
49.4888	164
49.5097	155
49.5307	164
49.5517	169
49.5727	170
49.5937	151
49.6147	171
49.6356	150
49.6566	149
49.6776	128
49.6986	154
49.7196	135
49.7405	166
49.7615	161
49.7825	159
49.8035	144
49.8245	152
49.8455	172
49.8664	169
49.8874	142
49.9084	154
49.9294	161
49.9504	152
49.9714	148
49.9923	175
50.0133	157
50.0343	152
50.0553	181
50.0763	168
50.0972	148
50.1182	166
50.1392	163
50.1602	174
50.1812	162
50.2022	154
50.2231	159
50.2441	142
50.2651	161
50.2861	143
50.3071	137
50.3281	157
50.349	137
50.37	154
50.391	162
50.412	154
50.433	157
50.4539	161
50.4749	147
50.4959	155
50.5169	168
50.5379	160
50.5589	160
50.5798	184
50.6008	163
50.6218	156
50.6428	161
50.6638	150
50.6847	182
50.7057	167
50.7267	136
50.7477	168
50.7687	162
50.7897	162
50.8106	161
50.8316	191
50.8526	170
50.8736	171
50.8946	176
50.9156	184
50.9365	157
50.9575	159
50.9785	168
50.9995	153
51.0205	166
51.0414	161
51.0624	161
51.0834	154
51.1044	161
51.1254	196
51.1464	184
51.1673	190
51.1883	161
51.2093	159
51.2303	190
51.2513	199
51.2723	179
51.2932	183
51.3142	193
51.3352	163
51.3562	215
51.3772	215
51.3981	195
51.4191	195
51.4401	177
51.4611	202
51.4821	213
51.5031	208
51.524	203
51.545	213
51.566	218
51.587	207
51.608	224
51.629	224
51.6499	229
51.6709	226
51.6919	226
51.7129	223
51.7339	221
51.7548	223
51.7758	243
51.7968	253
51.8178	218
51.8388	223
51.8598	218
51.8807	202
51.9017	246
[truncated: 1,339 more rows]
